# Supplementary material for: Design and In Vitro Activity of Furcellaran/Chitosan Multilayer Microcapsules for the Delivery of Glutathione and Empty Model Multilayer Microcapsules Based on Polysaccharides
Source: Materials (Basel). 2024 Apr 26;17(9):2047. doi: 10.3390/ma17092047 (PMC11084246; doi:10.3390/ma17092047)
Supplement: Supplementary file 1 [file materials-17-02047-s001.zip]

Archive with 1 entries (1 files):
- materials-2918136-supplementary.pdf
